# Supplementary material for: A New Carbohydrate Food Quality Scoring System to Reflect Dietary Guidelines: An Expert Panel Report
Source: Nutrients. 2022 Apr 2;14(7):1485. doi: 10.3390/nu14071485 (PMC9003092; doi:10.3390/nu14071485)
Supplement: Supplementary file 1 [file nutrients-14-01485-s001.zip]

Archive with 1 entries (1 files):
- nutrients-1618406-supplementary.xlsx
