# Supplementary material for: A New Carbohydrate Food Quality Scoring System to Reflect Dietary Guidelines: An Expert Panel Report
Source: Nutrients. 2022 Apr 2;14(7):1485. doi: 10.3390/nu14071485 (PMC9003092; doi:10.3390/nu14071485)
Supplement: Supplementary file 1 [file nutrients-14-01485-s001.zip › nutrients-1618406-supplementary.xlsx]

## Sheet: Final Appendix Foods
Food_code	LONGNAME	wweia_1_text	wweia_2_text	CFQS4	CFQS5
51300175	Bread, chappatti or roti, wheat	Grains	Breads	4	5
56203086	Oatmeal, instant, plain, made with water, no added fat	Grains	Cooked Cereals	4	5
54204020	Crackers, wheat, reduced sodium	Snacks and Sweets	Crackers	4	5
57401100	Cereal, toasted oat	Grains	Ready-to-Eat Cereals	4	5
52215100	Tortilla, corn	Grains	Breads	4	4
51303100	Muffin, English, whole grain white	Grains	Breads	3	4
52215260	Tortilla, whole wheat	Grains	Breads	3	4
56113000	Noodles, whole grain, cooked	Grains	Cooked Grains	3	4
57207000	Cereal, bran flakes	Grains	Ready-to-Eat Cereals	3	4
57227000	Cereal, granola	Grains	Ready-to-Eat Cereals	3	4
54403052	Popcorn, microwave, plain	Snacks and Sweets	Savory Snacks	3	4
51127010	Bread, potato	Grains	Breads	3	3
53713010	Cereal or granola bar, fruit and nut	Snacks and Sweets	Snack/Meal Bars	3	3
54318500	Rice cake	Snacks and Sweets	Crackers	3	4
54318000	Chips, rice	Snacks and Sweets	Savory Snacks	3	4
56205094	Rice, cream of, cooked, made with milk	Grains	Cooked Cereals	3	3
56205210	Rice, wild, 100%, cooked, no added fat	Grains	Cooked Grains	2	3
56205215	Rice, wild, 100%, cooked, fat added	Grains	Cooked Grains	2	3
56205060	Rice, cooked, with milk	Grains	Cooked Grains	2	2
56205150	Yellow rice, cooked, no added fat	Grains	Cooked Grains	2	2
56205170	Yellow rice, cooked, fat added	Grains	Cooked Grains	2	2
56205012	Rice, brown, cooked, fat added, made with oil	Grains	Cooked Grains	1	2
56205014	Rice, brown, cooked, made with butter	Grains	Cooked Grains	1	2
56205018	Rice, brown, cooked, no added fat	Grains	Cooked Grains	1	2
57340000	Cereal, puffed rice	Grains	Ready-to-Eat Cereals	2	2
54319000	Crackers, rice	Snacks and Sweets	Crackers	2	2
56104000	Pasta, vegetable, cooked	Grains	Cooked Grains	3	3
62101100	Apple, dried	Fruit	Fruits	4	4
63115200	Cherries, frozen	Fruit	Fruits	4	4
63129050	Mango, frozen	Fruit	Fruits	4	4
63135170	Peach, canned, juice pack	Fruit	Fruits	4	4
63137170	Pear, canned, juice pack	Fruit	Fruits	4	4
63203010	Blueberries, raw	Fruit	Fruits	4	4
63219610	Raspberries, frozen	Fruit	Fruits	4	4
63223610	Strawberries, frozen	Fruit	Fruits	4	4
61122320	Orange, canned, juice pack	Fruit	Fruits	3	3
62120100	Pineapple, dried	Fruit	Fruits	3	3
62125100	Raisins	Fruit	Fruits	3	3
63109010	Cantaloupe, raw	Fruit	Fruits	3	3
63149010	Watermelon, raw	Fruit	Fruits	3	3
73201013	Pumpkin, canned, cooked	Vegetables	Vegetables	4	4
74204500	Tomatoes, canned, reduced sodium, cooked	Vegetables	Vegetables	4	4
75107000	Cauliflower, raw	Vegetables	Vegetables	4	4
75127000	Rutabaga, raw	Vegetables	Vegetables	4	4
75143100	Lettuce, salad with avocado, tomato, and/or carrots, with or	Vegetables	Vegetables	4	4
75208110	Beets, canned, reduced sodium, cooked	Vegetables	Vegetables	4	4
75216112	Corn, frozen, cooked, no added fat	Vegetables	Vegetables	4	4
72201227	Broccoli, frozen, cooked with butter or margarine	Vegetables	Vegetables	3	3
73111212	Peas and carrots, frozen, cooked, no added fat	Vegetables	Vegetables	3	3
75202013	Asparagus, canned, cooked, no added fat	Vegetables	Vegetables	3	3
75219023	Mushrooms, canned, cooked	Vegetables	Vegetables	3	3
72119211	Kale, fresh, cooked, no added fat	Vegetables	Vegetables	3	3
71103135	Potato, boiled, from fresh, peel eaten, made with oil	Vegetables	White Potatoes	4	4
71104070	Potato, roasted, from fresh, peel eaten, made with oil	Vegetables	White Potatoes	4	4
71404050	Potato, hash brown, from school lunch	Vegetables	White Potatoes	4	4
71200100	Potato chips, plain	Snacks and Sweets	Savory Snacks	3	3
71200200	Potato chips, ruffled, plain	Snacks and Sweets	Savory Snacks	3	3
71201050	Potato chips, reduced fat	Snacks and Sweets	Savory Snacks	3	3
71501007	Potato, mashed, ready-to-heat	Vegetables	White Potatoes	3	3
71503010	Potato patty	Vegetables	White Potatoes	3	3
71103030	Potato, boiled, from fresh, peel not eaten, made with oil	Vegetables	White Potatoes	3	3
71103320	Potato, canned, no added fat	Vegetables	White Potatoes	3	3
71104050	Potato, roasted, from fresh, peel eaten, no added fat	Vegetables	White Potatoes	3	3
71401010	Potato, french fries, from fresh, fried	Vegetables	White Potatoes	3	3
71401015	Potato, french fries, from fresh, baked	Vegetables	White Potatoes	3	3
71401030	Potato, french fries, fast food	Vegetables	White Potatoes	3	3
71401031	Potato, french fries, restaurant	Vegetables	White Potatoes	3	3
71405040	Potato, hash brown, ready-to-heat	Vegetables	White Potatoes	3	3
71508001	Potato, baked, peel eaten	Vegetables	White Potatoes	3	3
71200300	Potato chips, restructured, plain	Snacks and Sweets	Savory Snacks	2	2
71101000	Potato, baked, peel not eaten	Vegetables	White Potatoes	2	2
71501010	Potato, mashed, from fresh, made with milk	Vegetables	White Potatoes	2	2
73402021	Sweet potato, baked, peel eaten, made with oil	Vegetables	Vegetables	4	4
73410200	Sweet potato fries, NFS	Vegetables	Vegetables	4	4
73401000	Sweet potato, NFS	Vegetables	Vegetables	3	3
73402000	Sweet potato, baked, peel eaten, NS as to fat	Vegetables	Vegetables	3	3
73402010	Sweet potato, baked, peel eaten, no added fat	Vegetables	Vegetables	3	3
73402020	Sweet potato, baked, peel eaten, fat added, NS as to fat typ	Vegetables	Vegetables	3	3
73402022	Sweet potato, baked, peel eaten, made with butter	Vegetables	Vegetables	3	3
73402023	Sweet potato, baked, peel eaten, made with margarine	Vegetables	Vegetables	3	3
73403000	Sweet potato, baked, peel not eaten, NS as to fat	Vegetables	Vegetables	3	3
73403010	Sweet potato, baked, peel not eaten, no added fat	Vegetables	Vegetables	3	3
73403020	Sweet potato, baked, peel not eaten, fat added, NS as to fat	Vegetables	Vegetables	3	3
73403021	Sweet potato, baked, peel not eaten, made with oil	Vegetables	Vegetables	3	3
73403022	Sweet potato, baked, peel not eaten, made with butter	Vegetables	Vegetables	3	3
73403023	Sweet potato, baked, peel not eaten, made with margarine	Vegetables	Vegetables	3	3
41101110	White beans, from dried, fat added	Protein Foods	Plant-based Protein	4	4
41101210	White beans, from canned, reduced sodium	Protein Foods	Plant-based Protein	4	4
41102010	Black beans, from dried, fat added	Protein Foods	Plant-based Protein	4	4
41102110	Black beans, from canned, reduced sodium	Protein Foods	Plant-based Protein	4	4
41104010	Pinto beans, from dried, fat added	Protein Foods	Plant-based Protein	4	4
41104110	Pinto beans, from canned, reduced sodium	Protein Foods	Plant-based Protein	4	4
41106010	Kidney beans, from dried, fat added	Protein Foods	Plant-based Protein	4	4
41106110	Kidney beans, from canned, reduced sodium	Protein Foods	Plant-based Protein	4	4
41302020	Chickpeas, from dried, no added fat	Protein Foods	Plant-based Protein	4	4
41302110	Chickpeas, from canned, reduced sodium	Protein Foods	Plant-based Protein	4	4
41310900	Bean chips	Snacks and Sweets	Savory Snacks	4	4
41205010	Refried beans	Protein Foods	Plant-based Protein	3	3
41205017	Refried beans, from fast food / restaurant	Protein Foods	Plant-based Protein	3	3
41103010	Lima beans, from dried	Protein Foods	Plant-based Protein	3	3
41108010	Mung beans, cooked	Protein Foods	Plant-based Protein	3	3
41301010	Blackeyed peas, from dried	Protein Foods	Plant-based Protein	3	3
41303000	Split peas, from dried, no added fat	Protein Foods	Plant-based Protein	3	3
41303010	Split peas, from dried, fat added	Protein Foods	Plant-based Protein	3	3
41304990	Lentils, from dried, fat added	Protein Foods	Plant-based Protein	3	3
41305000	Lentils, from dried, no added fat	Protein Foods	Plant-based Protein	3	3
41305020	Lentils, from canned	Protein Foods	Plant-based Protein	3	3
58146215	Pasta with sauce, meatless, school lunch	Mixed Dishes - Grain	Pasta mixed dishes	2	5
58146315	Pasta with sauce and meat, from school lunch	Mixed Dishes - Grain	Pasta mixed dishes	2	5
58146632	Pasta, whole grain, with tomato-based sauce, meat, and added	Mixed Dishes - Grain	Pasta mixed dishes	2	5
58146652	Pasta, whole grain, with tomato-based sauce, poultry, and ad	Mixed Dishes - Grain	Pasta mixed dishes	2	5
58146601	Pasta, whole grain, with tomato-based sauce, restaurant	Mixed Dishes - Grain	Pasta mixed dishes	2	4
58146602	Pasta, whole grain, with tomato-based sauce, home recipe	Mixed Dishes - Grain	Pasta mixed dishes	2	4
58146603	Pasta, whole grain, with tomato-based sauce, ready-to-heat	Mixed Dishes - Grain	Pasta mixed dishes	2	4
58146611	Pasta, whole grain, with tomato-based sauce and added vegeta	Mixed Dishes - Grain	Pasta mixed dishes	2	4
58146621	Pasta, whole grain, with tomato-based sauce and meat, restau	Mixed Dishes - Grain	Pasta mixed dishes	2	4
58146622	Pasta, whole grain, with tomato-based sauce and meat, home recipe	Mixed Dishes - Grain	Pasta mixed dishes	2	4
58146623	Pasta, whole grain, with tomato-based sauce and meat, ready-to eat	Mixed Dishes - Grain	Pasta mixed dishes	2	4
58146631	Pasta, whole grain, with tomato-based sauce, meat, and added	Mixed Dishes - Grain	Pasta mixed dishes	2	4
58146641	Pasta, whole grain, with tomato-based sauce and poultry, restaurant	Mixed Dishes - Grain	Pasta mixed dishes	2	4
58146642	Pasta, whole grain, with tomato-based sauce and poultry, home recipe	Mixed Dishes - Grain	Pasta mixed dishes	2	4
58146643	Pasta, whole grain, with tomato-based sauce and poultry, ready to eat	Mixed Dishes - Grain	Pasta mixed dishes	2	4
58146661	Pasta, whole grain, with tomato-based sauce and seafood, restaurant	Mixed Dishes - Grain	Pasta mixed dishes	2	4
58146662	Pasta, whole grain, with tomato-based sauce and seafood, home recipe	Mixed Dishes - Grain	Pasta mixed dishes	2	4
58146663	Pasta, whole grain, with tomato-based sauce and seafood, ready to eat	Mixed Dishes - Grain	Pasta mixed dishes	2	4
58146671	Pasta, whole grain, with tomato-based sauce, seafood, and ad	Mixed Dishes - Grain	Pasta mixed dishes	2	4
58146693	Pasta, whole grain, with cream sauce, and added vegetables,	Mixed Dishes - Grain	Pasta mixed dishes	2	4
58146713	Pasta, whole grain, with cream sauce, meat, and added vegeta	Mixed Dishes - Grain	Pasta mixed dishes	2	4
58146733	Pasta, whole grain, with cream sauce, poultry, and added veg	Mixed Dishes - Grain	Pasta mixed dishes	2	4
58146742	Pasta, whole grain, with cream sauce and seafood, home recip	Mixed Dishes - Grain	Pasta mixed dishes	2	4
58146752	Pasta, whole grain, with cream sauce, seafood, and added veg	Mixed Dishes - Grain	Pasta mixed dishes	2	4
